# Supplementary material for: Kinetic Features of 3′–5′–Exonuclease Activity of Apurinic/Apyrimidinic Endonuclease Apn2 from Saccharomyces cerevisiae
Source: Int J Mol Sci. 2022 Nov 19;23(22):14404. doi: 10.3390/ijms232214404 (PMC9697762; doi:10.3390/ijms232214404)
Supplement: Supplementary file 1 [file ijms-23-14404-s001.zip]

Archive with 1 entries (1 files):
- ijms-1988372-supplementary.pdf
